# Supplementary material for: Decoding Accuracy in Supplementary Motor Cortex Correlates with Perceptual Sensitivity to Tactile Roughness
Source: PLoS One. 2015 Jun 11;10(6):e0129777. doi: 10.1371/journal.pone.0129777 (PMC4465937; doi:10.1371/journal.pone.0129777)
Supplement: S1 Dataset — Each matrix shows classification accuracies across the whole brain voxels. (ZIP) [file pone.0129777.s001.zip]

Archive with 16 entries (16 files):
- Subj_01_SearchlightResult.mat
- Subj_02_SearchlightResult.mat
- Subj_03_SearchlightResult.mat
- Subj_04_SearchlightResult.mat
- Subj_05_SearchlightResult.mat
- Subj_06_SearchlightResult.mat
- Subj_07_SearchlightResult.mat
- Subj_08_SearchlightResult.mat
- Subj_09_SearchlightResult.mat
- Subj_10_SearchlightResult.mat
- Subj_11_SearchlightResult.mat
- Subj_12_SearchlightResult.mat
- Subj_13_SearchlightResult.mat
- Subj_14_SearchlightResult.mat
- Subj_15_SearchlightResult.mat
- Subj_16_SearchlightResult.mat
